# Supplementary material for: Increased Drought Stress Tolerance in Maize Seeds by Bacillus paralicheniformis Halotolerant Endophytes Isolated from Avicennia germinans
Source: Plants (Basel). 2026 Jan 4;15(1):143. doi: 10.3390/plants15010143 (PMC12788130; doi:10.3390/plants15010143)
Supplement: Supplementary file 1 [file plants-15-00143-s001.zip]

Archive with 2 entries (2 files):
- Table S1. Genome characteristics, assembly quality, and genomic relatedness of Bacillus paralicheniformis C1T-KM1901B.pdf
- Table S2_ Analysis of the presence of protein sequences associated with water stress tolerance and plant growth.xlsx
