# Supplementary material for: Increased Drought Stress Tolerance in Maize Seeds by Bacillus paralicheniformis Halotolerant Endophytes Isolated from Avicennia germinans
Source: Plants (Basel). 2026 Jan 4;15(1):143. doi: 10.3390/plants15010143 (PMC12788130; doi:10.3390/plants15010143)
Supplement: Supplementary file 1 [file plants-15-00143-s001.zip › Table S2_ Analysis of the presence of protein sequences associated with water stress tolerance and plant growth.xlsx]

## Sheet: C1TKM1901B
Table S2. Analysis of the presence of protein sequences associated with water stress tolerance and plant growth-promoting activity from literature review identified in the genome of Bacillus paralicheniformis C1T-KM1901-B
General mechanism	Mechanism	Protein Product	Gene	Protein Product	Protein code	% identity	E-value	Query cover	Proteina homologa	N. P./ Presence	Ref.
Plant Growth Promotion	Potassium solubilization	gluconate permease	gntP	gluconato permeasa	BAA06503.1	97,77%	0	1	270988_C1TKM1901B_01058 High-affinity gluconate transporter	Presence	[48]
		Mg(2+)/citrate complex secondary transporter	citM	Mg(2+)/citrate complex secondary transporter	POD83721.1	N.P.	N.P.	N.P.	N.P	N. P.	[48]
		acetate permease (cation/acetate symporter)	yhjB	Acetate permease (cation/acetate symporter)	QJC95578.1	0.3333	6,00E-80	0.89	270988_C1TKM1901B_00312 Uncharacterized symporter YodF	SFa, SDo, SFu, SCu	[48]
		oxalate/formate antiporter	OxlT	Oxalate/formate antiporter	OLF96065.1	0.9887	0	0.84	270988_C1TKM1901B_03515 L-lactate transporter	SFa, SDo, SFu	[48]
		putative tartrate transporter	ttuB	Putative tartrate transporter	QEK63589.1	0.2471	1,00E-30	0.93	270988_C1TKM1901B_00995 Probable galactarate transporter	N. P.	[48]
		MFS transporter, putative metabolite transport protein	ywtG	MFS transporter, putative metabolite transport protein	SMQ62679.1	27,88%	2,00E-36	0.91	270988_C1TKM1901B_02891 IolT transportador principal de mioinositol	SFa, SDo	[48]
		C4-dicarboxylate transport protein	dctA	C4-dicarboxylate transport protein	ARW30107.1	0.4393	6,00E-121	0.96	270988_C1TKM1901B_03091 Proton/sodium-glutamate symport protein	SFa, SFu, SCu	[48]
		sodium/malate symporter MaeN	maeN	sodium/malate symporter MaeN	QJP89869.1	0.8096	0	0.97	270988_C1TKM1901B_03628 Citrate/malate transporter	Presence	[48]
		putative malate transporter YflS	yflS	Putative malate transporter YflS	BAA22312.1	0.8766	0	1	270988_C1TKM1901B_03369 Putative malate transporter YflS	Presence	[48]
	Nitrogen Fixation	nitrogenase, partial	nif	nitrogenase, partial	QGL40047.1	N.P.	N.P.	N.P.	N.P	N. P.	[37,38]
	Phosphate Solubilization	phosphatase	phoA	Fosfatasa	KOS73323.1	0.6596	3,00E-140	1	270988_C1TKM1901B_02171 Phosphatase YwpJ	Presente	[47]
	Iron uptake	isochorismate synthase EntC	entC	isochorismate synthase EntC	AVL04089.1	0.6291	8,00E-169	0.99	270988_C1TKM1901B_03529 Isochorismate synthase DhbC	Presence	[50,51]
		Enterobactin synthase component B	entB	Enterobactin synthase component B	ATD75205.1	0.6798	1,00E-90	0.97	270988_C1TKM1901B_04405 Peroxyureidoacrylate/ureidoacrylate amidohydrolase RutB	SFa, SDo	[50,51]
		2,3-dihydro-2,3-dihydroxybenzoate dehydrogenase	entA	2,3-dihydro-2,3-dihydroxybenzoate dehydrogenase	AOR99492.1	0.6745	2,00E-115	0.97	270988_C1TKM1901B_03528 2,3-dihydro-2,3-dihydroxybenzoate dehydrogenase	Presence	[50,51]
		2,3-dihydroxybenzoate-AMP ligase	entE	2,3-dihydroxybenzoate-AMP ligase	AOS69206.1	0.7383	0	0.99	270988_C1TKM1901B_03530 2,3-dihydroxybenzoate-AMP ligase	Presence	[50,51]
		apo-serine activating enzyme	entF	apo-serine activating enzyme	CAA0084204.1	0.3677	0	0.99	270988_C1TKM1901B_03532 Dimodular nonribosomal peptide synthase	SDo, SFu, SCu	[50,51]
		4'-phosphopantetheinyl transferase	entD	4'-phosphopantetheinyl transferase	EPR32246.1	N.P.	N.P.	N.P.	N.P	N. P.	[50,51]
		dhbC isochorismate synthase (siderophore-specific)	dhbC	dhbC isochorismate synthase (siderophore-specific)	CAL0280723.1	0.6316	3,00E-169	0.99	270988_C1TKM1901B_03529 Isochorismate synthase DhbC	Presence	[49]
		Isochorismatase	dhbB	Isochorismatase	SPY15243.1	0.5884	4,00E-143	0.99	270988_C1TKM1901B_03531 Isochorismatase	Presence	[49]
		2, 3-dihydro-2, 3-dihydroxybenzoate dehydrogenase	dhbA	2, 3-dihydro-2, 3-dihydroxybenzoate dehydrogenase	QSG00654.1	0.9648	0	1	270988_C1TKM1901B_03528 2,3-dihydro-2,3-dihydroxybenzoate dehydrogenase	Presence	[49]
		2,3-dihydroxybenzoate-AMP ligase	dhbE	2,3-dihydroxybenzoate-AMP ligase	SPY15244.1	0.7458	0	0.99	270988_C1TKM1901B_03530 2,3-dihydroxybenzoate-AMP ligase	Presence	[49]
		siderophore 2,3-dihydroxybenzoate-glycine-threonine trimeric ester bacillibactin synthetase	dhbF	siderophore 2,3-dihydroxybenzoate-glycine-threonine trimeric ester bacillibactin synthetase	GAK80032.1	0.6769	0	1	270988_C1TKM1901B_03532 Dimodular nonribosomal peptide synthase	SDo, SFu, SCu	[49]
		ferri-bacillibactin-binding lipoprotein	feuA	ferri-bacillibactin-binding lipoprotein	CAK9895846.1	0.7382	2,00E-177	1	270988_C1TKM1901B_03524 Iron-uptake system-binding protein	SFa, SDo, SCu	[49]
		ferri-bacillibactin permease	feuB	ferri-bacillibactin permease	NP_388043.1	0.7958	0	0.99	270988_C1TKM1901B_03525 Iron-uptake system permease protein FeuB	SFa, SFu, SCu	[49]
		iron-uptake protein	feuC	iron-uptake protein	NP_388042.2	0.7589	8,00E-180	0.98	270988_C1TKM1901B_03526 Iron-uptake system permease protein FeuC	Presence	[49]
		ferri-bacillibactin esterase BesA	besA	ferri-bacillibactin esterase BesA	WP_144453004.1	0.6263	3,00E-121	0.97	270988_C1TKM1901B_03527 Ferri-bacillibactin esterase BesA	Presence	[49]
		petrobactin biosynthesis protein AsbA	asbA	petrobactin biosynthesis protein AsbA	WWO35711.1	0.4684	0	0.99	270988_C1TKM1901B_03178 N(2)-citryl-N(6)-acetyl-N(6)-hydroxylysine synthase	SFa, SDo	[52]
		petrobactin biosynthesis protein AsbB	asbB	petrobactin biosynthesis protein AsbB	WP_139366346.1	0.284	8,00E-75	0.93	270988_C1TKM1901B_03181 Aerobactin synthase	SFa, SDo	[52]
		3,4-dihydroxybenzoic acid-AMP ligase AsbC	asbC	3,4-dihydroxybenzoic acid-AMP ligase AsbC	WP_098224480.1	0.2587	5,00E-23	0.74	270988_C1TKM1901B_03095 Long-chain-fatty-acid--CoA ligase	SFa, SDo	[52]
		petrobactin biosynthesis protein AsbD	asbD	petrobactin biosynthesis protein AsbD	WKT33096.1	N.P.	N.P.	N.P.	N.P	N. P.	[52]
		petrobactin biosynthesis protein AsbE	asbE	petrobactin biosynthesis protein AsbE	TKI93363.1	N.P.	N.P.	N.P.	N.P	N. P.	[52]
		petrobactin biosynthesis 3-dehydroshikimate dehydratase AsbF	asbF	petrobactin biosynthesis 3-dehydroshikimate dehydratase AsbF	TKH18839.1	0.2523	0.046	0.38	270988_C1TKM1901B_01217 Ferrochelatase	N.P	[52]
	Increase in photosynthetic rate	alpha-acetolactate synthase	alsS	Control estomatico / Producción de Acetoína (alsS)	NP_391482.2	0.7514	0	0.97	270988_C1TKM1901B_02182 Acetolactate synthase	Presence	[46]
		MULTISPECIES: alpha-acetolactate decarboxylase	alsD	Control estomatico / Producción de Acetoína (alsD)	WP_243499356.1	0.5494	4,00E-99	0.92	270988_C1TKM1901B_02183 Alpha-acetolactate decarboxylase	Presence	[46]
		acetoin reductase/2,3-butanediol dehydrogenase	bdhA	Control estomatico / Producción de 2,3 butanodiol /acetoína reductasa (bdhA)	NP_388505.1	0.3093	2,00E-34	0.94	270988_C1TKM1901B_00725 L-threonine 3-dehydrogenase	Presence	[46]
		trehalose-6-phosphate hydrolase	OstB	Regulación osmótica / Regulación de glicina Betaína /Trehalose-6-phosphate hydrolase (OstB)	SPY10133.1	0.7278	0	1	270988_C1TKM1901B_03386 Trehalose-6-phosphate hydrolase	Presence	[29]
		glycine betaine transporter	OpuB	Regulación osmótica / Regulación de glicina Betaína / glycine betaine transporter (OpuB)	SNY76213.1	0.8258	0	0.99	270988_C1TKM1901B_03976 Glycine betaine transporter OpuD	Presence	[29]
		glycine betaine ABC transporter glycine betaine-binding lipoprotein opuAC	OpuAC	Regulación osmótica / Regulación de glicina Betaína / glycine betaine-binding lipoprotein (OpuAC)	AGG59643.1	71,43%	2,00E-159	1	270988_C1TKM1901B_01583 Proteína fijadora de glicina betaína OpuAC	Presence	[29]
		transcriptional regulator sensing organic peroxides	OhrR	Regulación osmótica / Regulación de glicina Betaína / glycine betaine-binding lipoprotein (OhrR )	NP_389198.1	0.6667	9,00E-66	1	270988_C1TKM1901B_01332 Organic hydroperoxide resistance transcriptional regulator	Presence	[29]
		gamma-glutamyl phosphate reductase	ProA	Regulación osmótica / Sintesis de Prolina (ProA)	KOS72353.1	0.7512	0	0.99	270988_C1TKM1901B_01334 Gamma-glutamyl phosphate reductase	Presence	[31]
		Pyrroline-5-carboxylate reductase	ProH	Regulación osmótica / Sintesis de Prolina (ProH)	AOR98725.1	0.5535	5,00E-106	0.97	270988_C1TKM1901B_00044 Pyrroline-5-carboxylate reductase	Presence	[31]
		3-hydroxybutyryl-CoA dehydrogenase	hbd	Aumeno de clorofila / Estimulada por ácido butírico / Enzima 3-hydroxybutyryl-CoA dehydrogenase	CON28795.1	0.6307	1,00E-135	1	270988_C1TKM1901B_03463 Probable 3-hydroxybutyryl-CoA dehydrogenase	Presence	[43,44]
	CO₂ Fixation	ribulose bisphosphate carboxylase/oxygenase, partial	rbcL	Ribulosa bisfosfato carboxilasa/oxigenasa (RuBisCO)	AOA33307.1	0.2781	1,00E-07	0.93	270988_C1TKM1901B_04137 2,3-diketo-5-methylthiopentyl-1-phosphate enolase	SFa, SDo, SFu	[37,38]
	Hormone Production	Indole-3-pyruvate decarboxylase	ipdC	Indole-3-pyruvate decarboxylase	UB55901.1	0.2697	2,00E-19	0.9	270988_C1TKM1901B_01938 Acetolactate synthase large subunit	SFa, SDo, SFu	[42]
		aminotransferase	alaT	aminotransferase	SNY57446.1	0.5	7,00E-132	0.97	270988_C1TKM1901B_04138 Transaminase BacF	SFa, SDo, SFu	[42]
		acetamidase	amdS	acetamidase	TKI31888.1	N.P.	N.P.	N.P.	N.P	N. P.	[42]
		Tryptophan 2-monooxygenase	iaaM	Tryptophan 2-monooxygenase	RUS09191.1	0.786	0	0.99	270988_C1TKM1901B_00693 Flavin-dependent L-tryptophan oxidase RebO	Presence	[42]
		3-indoleacetamide hydrolase	iaaH	3-indoleacetamide hydrolase (plasmid)	ABI15641.1	0.2809	7,00E-35	0.98	270988_C1TKM1901B_03316 Glutamyl-tRNA(Gln) amidotransferase subunit A	Ausente	[42]
		tRNA dimethylallyltransferase	miaA	tRNA dimethylallyltransferase	SNY63384.1	0.707	1,00E-174	1	270988_C1TKM1901B_00674 tRNA dimethylallyltransferase	Presence	[42]
		Cytokinin dehydrogenase	OK074_1013	Cytokinin dehydrogenase	KPI22175.1	0.2458	1,00E-07	0.37	270988_C1TKM1901B_02575 Uncharacterized FAD-linked oxidoreductase Rv2280	N. P.	[42]
		cytokinin hydroxylase	LOC133861500	cytokinin hydroxylase	XP_062153270.1	0.271	3,00E-34	0.79	270988_C1TKM1901B_01822 Bifunctional cytochrome P450/NADPH--P450 reductase 2	N. P.	[42]
		Isopentenyl-diphosphate Delta-isomerase	fni, idi, ypgA	Isopentenyl-diphosphate Delta-isomerase	AOR98607.1	0.7106	0	1	270988_C1TKM1901B_00163 Isopentenyl-diphosphate delta-isomerase	Presence	[42]
		isopentenyl pyrophosphate isomerase	fni	isopentenyl pyrophosphate isomerase	SPY12006.1	0.7135	0	1	270988_C1TKM1901B_00163 Isopentenyl-diphosphate delta-isomerase	Presence	[42]
		isoprenyl transferase	uppS, yluA	isoprenyl transferase	KKJ80519.1	0.8154	2,00E-165	1	270988_C1TKM1901B_00769 Ditrans,polycis-undecaprenyl-diphosphate synthase ((2E,6E)-farnesyl-diphosphate specific)	SFa, SFu, SCu	[42]
		ent-copalyl diphosphate synthase	CPS-KS	ent-copalyl diphosphate synthase	ADB55709.1	N.P.	N.P.	N.P.	N.P	N. P.	[42]
		Cytochrome P450 BJ-1	cyp112	Citocromo P450 BJ-1 Bradyrhizobium diazoefficiens	Q59203	0.2924	2,00E-48	0.93	270988_C1TKM1901B_01797 Polyketide biosynthesis cytochrome P450 PksS	SFa, SFu	[42]
		Cytochrome P450 BJ-4	cyp117	Cytochrome P450 BJ-4	Q59205	0.2317	7,00E-14	0.74	270988_C1TKM1901B_03303 Putative cytochrome P450 YjiB	SFa, SFu	[42]
		gibberellin-44 dioxygenase	GA20ox	gibberellin-44 dioxygenase	WJX34700.1	N.P.	N.P.	N.P.	N.P	N. P.	[42]
		gibberellin 3beta-dioxygenase	GA3ox	gibberellin 3beta-dioxygenase	UOF76527.1	N.P.	N.P.	N.P.	N.P	N. P.	[42]
	Production of Growth-Promoting Compounds	adenosine phosphorylase	deoD	Adenida y Ribosidos de adenina / Producción de zeatin riboside /Adenosina fosfolilasa	AAW82755.2	72,96%	4,00E-126	0.99	270988_C1TKM1901B_00307 Purine nucleoside phosphorylase DeoD-type	SFa, SDo, SFu, SCu	[37,38,41]
		Adenosine kinase	adoK	Adenida y Ribosidos de adenina / Producción de zeatin riboside/ adenosina cinasa	CAF1919316.1	N.P.	N.P.	N.P.	N.P	N. P.	[37,38,41]
		adenine phosphoribosyltransferase	apt	Adenida y Ribosidos de adenina / Producción de zeatin riboside/ adenosina	WOY75590.1	0.9529	4,00E-115	1	270988_C1TKM1901B_01864 Adenine phosphoribosyltransferase	Presence	[37,38,41]
		acetoine	bdhA	Acetoina	SPU13894.1	0.3093	2,00E-34	0.94	270988_C1TKM1901B_00725 L-threonine 3-dehydrogenase	N. P.	[37,38,41]
		2,3-butanediol	bdhA	2,3-butanodiol	SPU13894.1	N.P.	N.P.	N.P.	N.P	N. P.	[37,38,41]
		gamma-DL-glutamyl hydrolase	pgdS	Poliamidas / Poly-γ-glutamic acid/ PgdS (γ-PGA hydrolase)	WP_336804525.1	0.5829	6,00E-179	0.99	270988_C1TKM1901B_02196 Gamma-DL-glutamyl hydrolase	Presence	[45]
		Glutamate racemase	racE	Poliamidas / Poly-γ-glutamic acid/ Glr (glutamic acid racemase)	AEB64457.1	76,78%	1,00E-154	0.98	270988_C1TKM1901B_02035 Glutamato racemasa 1	Presence	[45]
		Pls/PosA family non-ribosomal peptide synthetase	pls	Poliamidas / poly(ε-l-lysine) / ε-Poly-l-Lysine Synthetases	WP_015489349.1	0.3225	1,00E-65	0.46	270988_C1TKM1901B_03532 Dimodular nonribosomal peptide synthase	N. P.	[37,38,41]
		cyanophycin synthetase	cphA	Poliamidas / cyanophycin / cyanophycin synthetase	WGD86676.1	0.8523	7,00E-92	0.95	270988_C1TKM1901B_00906 UDP-N-acetylmuramoyl-L-alanyl-D-glutamate--2,6-diaminopimelate ligase	N. P.	[37,38,41]
Abiotic Stress Resistance	Osmotic and Stomatal Regulation	RecName: Full=NADPH-Fe(3+) oxidoreductase subunit alpha; AltName: Full=Soluble Fe(3+) reductase alpha subunit	sfrA	Acido 2-keto-4-metiltiobutirico (KMBA) / Enzima intermediaria de la síntesis: NADH:Fe(III)EDTA oxidoreductase	Q74FU6.1	0.2714	9,00E-113	0.96	270988_C1TKM1901B_01726 Putative formate dehydrogenase SA2102	N. P.	[40]
		S-methyl-5-thioribose-1-phosphate isomerase	mtnA	Acido 2-keto-4-metiltiobutirico (KMBA) / S-methyl-5-thioribose-1-phosphate isomerase	AOR97830.1	0.7983	0	0.99	270988_C1TKM1901B_04141 Methylthioribose-1-phosphate isomerase	Presence	[40]
		5-methylthioadenosine/S-adenosylhomocysteine deaminase	mtn WXBD	Acido 2-keto-4-metiltiobutirico (KMBA) / 5-methylthioadenosine/S-adenosylhomocysteine deaminase	CUB55589.1	28,00%	2,00E-33	0.95	270988_C1TKM1901B_00362 Atrazine chlorohydrolase	N. P.	[40]
		spermidine synthase	speE	Espermidina (poliamina) / Esperemidina sintasa	SPY11098.1	95,29%	0	1	270988_C1TKM1901B_03455 Polyamine aminopropyltransferase	Presence	[38]
		Thuricin17	tucA	Turicina 17 (Bactericina)	SCC37137.1	N.P.	N.P.	N.P.	N.P	N. P.	[38]
		modulator of protein tyrosine kinase EpsB involved in biofilm matrix formation	EpsA	Exopolisacaridos / Modulador Protein-tirosin-cinasa EpsB (EpsA)	NP_391317.1	49,55%	2,00E-71	0.93	270988_C1TKM1901B_02339 Probable capsular polysaccharide biosynthesis protein YwqC	Presence	[32–34]
		protein tyrosine kinase involved in biofilm matrix formation	EspB	Exopolisacaridos / Modulador Protein-tirosin-cinasa (EspB)	NP_391316.1	60,53%	5,00E-99	1	270988_C1TKM1901B_02340 Putative tyrosine-protein kinase YveL	Presence	[32–34]
		response regulator, phosphorylated in response to complex YlbF/YmcA/YaaT	Spo0A	Exopolisacaridos / Regulador de la respuesta al complejo fosforilado YlbF/YmcA/YaaT (Spo0A)	CAB14353.1	93,63%	0	1	270988_C1TKM1901B_01550 Stage 0 sporulation protein A	Presence	[32–34]
		exopolysaccharide biosynthesis EpsA	epsA	Exopolisacaridos / Proteina EpsA	AEP92472.1	49,55%	3,00E-71	0.93	270988_C1TKM1901B_02339 Probable capsular polysaccharide biosynthesis protein YwqC	Presence	[32–34]
		EpsB	EpsB	Exopolisacaridos / Proteina EpsB	EJD69438.1	61,67%	3,00E-102	1	270988_C1TKM1901B_02340 Putative tyrosine-protein kinase YveL	SFa, SDo, SFu, SCu	[32–34]
		TasA	TasA	Exopolisacaridos / Proteina TasA	WHW76524.1	68,56%	1,00E-129	0.99	270988_C1TKM1901B_01593 Major biofilm matrix component	SFa, SDo	[32–34]
		glucose-specific phosphotransferase enzyme IIA component	crr	Exopolisacaridos /Glucose-specific phosphotransferase component (crr)	ARC73959.1	98,21%	2,00E-116	1	270988_C1TKM1901B_00228 Glucose-specific EIIA component of the PTS system	Presence	[30]
		alpha-phosphoglucomutase	pgcA	Exopolisacaridos /Phosphoglucomutase (pgcA)	SMF21391.1	76,90%	0	0.99	270988_C1TKM1901B_02981 Phosphoglucomutase	Presence	[30]
		UTP-glucose-1-phosphate uridylyltransferase	gtaB_1	Exopolisacaridos /UTP-gluocose-1-phosphate uridylytransferase (gtaB_1)	SPY15128.1	45,67%	6,00E-71	0.92	270988_C1TKM1901B_01469 UTP–glucose-1-phosphate uridylyltransferase	Presence	[30]
		UDP-glucose 4-epimerase	galE_1	Exopolisacaridos /UDP-glucose epimerase (galE_1)	CON87715.1	47,63%	6,00E-102	0.99	270988_C1TKM1901B_01296 UDP-glucose 4-epimerase	Presence	[30]
		glucose-6-phosphate isomerase	pgi	Exopolisacaridos /Glucose-6-phosphate isomerase (pgi)	WP_226567401.1	0.8733	0	0.99	270988_C1TKM1901B_03606 Glucose-6-phosphate isomerase	Presence	[30]
		L-glutamine--D-fructose-6-phosphate aminotransferase	glmS	Exopolisacaridos /Glutamine-fructose-6-phosphate aminotransferase (glmS)	CAK2235500.1	0.3987	1,00E-135	1	270988_C1TKM1901B_03849 Glutamine–fructose-6-phosphate aminotransferase [isomerizing]	Presence	[30]
		phosphoglucosamine mutase	glmM	Exopolisacaridos /Phosphoglucosamine mutase (glmM)	SPY19784.1	0.9174	0	1	270988_C1TKM1901B_03850 Phosphoglucosamine mutase	Presence	[30]
		bifunctional glucosamine-1-phosphate N-acetyltransferase/UDP-N-acetylglucosamine pyrophosphorylase	glmU	Exopolisacaridos /Bifunctional protein GlmU (glmU)	NP_387931.1	0.8465	0	1	270988_C1TKM1901B_04361 Bifunctional protein GlmU	Presence	[30]
		UDP-N-acetyl-D-glucosamine 6-dehydrogenase	wbpA_1	Exopolisacaridos /UDP-N-acetyl-D-glucosamine dehydrogenase (wbpA_1)	QHM09130.1	0.3702	8,00E-73	0.81	270988_C1TKM1901B_04239 UDP-N-acetyl-D-glucosamine 6-dehydrogenase	Presence	[30]
		UDP-N-acetylmannosamine 2-epimerase	mnaA_1	Exopolisacaridos /UDP-N-acetylglucosamine 2-epimerase (mnaA_1)	NP_391446.1	86,05%	0	1	270988_C1TKM1901B_02230 UDP-N-acetylglucosamine 2-epimerase	Presence	[30]
		UDP-glucose 6-dehydrogenase	tuaD	Exopolisacaridos / UDP-glucose 6-dehydrogenase TuaD (tuaD)	AOL99425.1	74,94%	0	0.94	270988_C1TKM1901B_02238 UDP-glucose 6-dehydrogenase TuaD	Presence	[30]
	Production of Osmoprotectant Metabolites	aspartate kinase	lysC	aspartate kinase	WP_335451403.1	0.7969	0	0.99	270988_C1TKM1901B_02704 Aspartokinase 3	Presence	[31,35]
		aspartate semialdehyde dehydrogenase	asd	aspartate semialdehyde dehydrogenase	SNY63598.1	0.8815	0	1	270988_C1TKM1901B_00747 Aspartate-semialdehyde dehydrogenase	Presence	[31,35]
		diaminobutyrate--2-oxoglutarate transaminase	ectB, dat	diaminobutyrate--2-oxoglutarate transaminase	WGP06652.1	37,23%	2,00E-86	0.9	270988_C1TKM1901B_03176 Diaminobutirato--2-oxoglutarato aminotransferasa	Presence	[31,35]
		RecName: Full=L-2,4-diaminobutyric acid acetyltransferase; Short=DABA acetyltransferase	ectA	RecName: Full=L-2,4-diaminobutyric acid acetyltransferase; Short=DABA acetyltransferase	UniProtKB/Swiss-Prot: Q9KED3.1	0.4	0.001	0.27	270988_C1TKM1901B_03768 IS1595 family transposase ISSpgl1	N. P.	[31,35]
		RecName: Full=L-ectoine synthase; AltName: Full=N-acetyldiaminobutyrate dehydratase	etcC	RecName: Full=L-ectoine synthase; AltName: Full=N-acetyldiaminobutyrate dehydratase	UniProtKB/Swiss-Prot: Q9KED5.1	N.P.	N.P.	N.P.	N.P	N. P.	[31,35]
		ectoine synthase	ectC	ectoine synthase	WGP06653.1	N.P.	N.P.	N.P.	N.P	N. P.	[31,35]
		choline dehydrogenase	gbsB	choline dehydrogenase	SNY62559.1	0.9129	0	1	270988_C1TKM1901B_03562 Choline dehydrogenase	Presence	[31,35]
		choline monooxygenase	betA	choline monooxygenase	SFD49202.1	N.P.	N.P.	N.P.	N.P	N. P.	[31,35]
		Betaine aldehyde dehydrogenase	codA	Betaine aldehyde dehydrogenase	RUS10360.1	0.8714	0	1	270988_C1TKM1901B_03563 Betaine aldehyde dehydrogenase	Presente	[31,35]
		trehalose-6-phosphate synthase	OtsA	trehalose-6-phosphate synthase	WGP06751.1	N.P.	N.P.	N.P.	N.P	N. P.	[31,35]
		Glucose-1-phosphate adenylyltransferase	glgC	Glucose-1-phosphate adenylyltransferase	AOR99382.1	0.6737	0	1	270988_C1TKM1901B_03900 Glucose-1-phosphate adenylyltransferase	Presence	[31,35]
		Almidón sintasa	glgA	Almidón sintasa	SNY76600.1	0.6835	0	0.97	270988_C1TKM1901B_03902 Glycogen synthase	Presence	[31,35]
		1,4-alpha-glucan branching enzyme	GBE1, glgB	1,4-alpha-glucan branching enzyme	AOR99383.1	0.6837	0	0.99	270988_C1TKM1901B_03899 1,4-alpha-glucan branching enzyme GlgB	Presence	[31,35]
		trehalase	treZ, glgZ	trehalase	OBZ19046.1	27,94%	4,00E-93	0.96	270988_C1TKM1901B_03258 Maltosa fosforilasa	N. P.	[31,35]
		trehalose-phosphatase, partial	TPP	trehalose-phosphatase, partial	WP_214285241.1	N.P.	N.P.	N.P.	N.P	N. P.	[31,35]
	Regulation of Ethylene Production in the Plant	ACC deaminase, partial	acdS	ACC deaminase, partial	ALA05069.1	N.P.	N.P.	N.P.	N.P	N. P.	[48]
	Reactive oxygen species (ROS) regulator	monooxygenase (cytochrome P450)	cyp1	monooxygenase (cytochrome P450)	KIU12180.1	61,56%	0	1	270988_C1TKM1901B_03303 Citocromo P450 YjiB putativo	Presence	[38]
		Cytochrome P450:Oxidoreductase	CYP120A1	Cytochrome P450:Oxidoreductase	AGA20975.1	0.6453	0	0.99	270988_C1TKM1901B_01822 Bifunctional cytochrome P450/NADPH--P450 reductase 2	Presence	[38]
		superoxide dismutase	sodA	superoxide dismutase	SPY11823.1	0.675	6,00E-143	0.98	270988_C1TKM1901B_00335 hypothetical protein	Presence	[39]
		Catalase	catA	Catalase	SPY10020.1	0.8889	5,00E-130	1	270988_C1TKM1901B_03134 Probable manganese catalase	Presence	[36],[37]
		peroxidase	tpx	peroxidase	KJJ43384.1	0.8623	2,00E-107	1	270988_C1TKM1901B_02135 Thiol peroxidase	Presence	[38]
		glutathione S-transferase	gst	glutathione S-transferase	CDM57938.1	N.P.	N.P.	N.P.	N.P	N. P.	[39]
		alkyl hydroperoxide reductase	AhpC, D, E	alkyl hydroperoxide reductase	KOS72958.1	91,98%	1,00E-130	1	270988_C1TKM1901B_01052 Alquil hidroperóxido reductasa C	Presence	[36],[37]
		nitrate reductase	narG	nitrate reductase	KOS73226.1	0.8762	0	1	270988_C1TKM1901B_00538 Respiratory nitrate reductase 1 alpha chain	Presence	[36],[37]
		nitric oxide reductase	norR	nitric oxide reductase	QGA67141.1	0.7755	0	0.99	270988_C1TKM1901B_00329 hypothetical protein	SFa, SDo	[36],[37]
		Nitric oxide dioxygenase	PRK13289	Nitric oxide dioxygenase	AOR97774.1	0.4913	6,00E-137	0.98	270988_C1TKM1901B_02990 Flavohemoprotein	SDo, SFu, SCu	[36],[37]
		Predicted hydrolase or acyltransferase of alpha/beta superfamily (chlorine peroxidase)	YisY	Predicted hydrolase or acyltransferase of alpha/beta superfamily (chlorine peroxidase)	CCH90251.1	0.282	8,00E-16	0.73	270988_C1TKM1901B_03908 2-succinyl-6-hydroxy-2,4-cyclohexadiene-1-carboxylate synthase	N. P.	[36],[37]
		OxyR DNA-binding transcriptional dual regulator	oxyR	OxyR DNA-binding transcriptional dual regulator	CAJ1257494.1	N.P.	N.P.	N.P.	N.P	N. P.	[36],[37]
		bifunctional glutamate--cysteine ligase/glutathione synthetase	gshA and gshB	bifunctional glutamate--cysteine ligase/glutathione synthetase	SME05729.1	N.P.	N.P.	N.P.	N.P	N. P.	[36],[37]
		gamma-glutamyltranspeptidase	g_glut_tran	gamma-glutamyltranspeptidase	KOS70434.1	0.7601	0	0.93	270988_C1TKM1901B_01386 Glutathione hydrolase proenzyme	SFa, SFu	[36],[37]
Plant Colonization	Production of Lytic Enzymes for Entry into Plant Structures	Endoglucanase	eglS, bglC, gld,	Endoglucanase	KOS71849.1	0.7495	0	0.99	270988_C1TKM1901B_00525 Endoglucanase	Presence	[48]
		Endopolygalacturonase	Beta_helix	Endopolygalacturonase	SNY69870.1	0.5709	0	1	270988_C1TKM1901B_02693 hypothetical protein	SDo	[48]
		Cellulase	celA, celB, celC, celD, celE, celF, celG, celH	Cellulase	AOR98335.1	0.7553	0	0.99	270988_C1TKM1901B_00525 Endoglucanase	SDo, SFu	[48]
		Xylanase	Glico_hidro_11	Xylanase	QEX95512.1	0.9296	9e-144	1	270988_C1TKM1901B_02849 Endo-1,4-beta-xylanase A	Presence	[48]
		Protease	aprE y aprX- nprE y nprB	Protease	SPY14700.1	0.691	4e-154	1	270988_C1TKM1901B_01900 Stage IV sporulation protein FB	SDo	[48]
		Lipase	lipA, lipB, lipC, lipD, lipE, lipF, lipG, y lipH	Lipase	CON51271.1	0.7588	4e-152	1	270988_C1TKM1901B_03931 hypothetical protein	SDo, SFu	[48]
		Amylase	amyA, amyB, amyC, amyD, amyE, amyF, y amyS	Amylase	ADH93706.1	0.2551	6e-08	0.25	270988_C1TKM1901B_03593 Oligo-1,6-glucosidase	N. P.	[48]
		Peptidase	sppA	Peptidase	SPY12013.1	0.7617	7e-122	0.98	270988_C1TKM1901B_00157 Protease PrsW	SFa, SFu	[48]
	Regulation of ROS-Detoxifying Genes	peroxidasa	btuE	peroxidasa	AKD35422.1	0.7025	2e-83	0.98	270988_C1TKM1901B_00263 Glutathione peroxidase homolog BsaA	Presence	[36],[37]
		glutatión S-transferasa	gst	glutatión S-transferasa	WP_321029206.1	N.P.	N.P.	N.P.	N.P	N. P.	[36],[37]
		Catalasa	katE	Catalasa	SPY10020.1	0.8889	5e-130	1	270988_C1TKM1901B_03134 Probable manganese catalase	Presence	[36],[37]
		nitric oxide reductase	norR	nitric oxide reductase	QGA67141.1	0.7755	0	0.99	270988_C1TKM1901B_00329 hypothetical protein	SFa, SDo	[36],[37]
		superoxide dismutase	SodA	superoxide dismutase	SPY11823.1	0.675	6e-143	0.98	270988_C1TKM1901B_00335 hypothetical protein	Presence	[36],[37]
		glutathione synthase	gshB	glutathione synthase	AUS13220.1	0.5708	0	0.99	270988_C1TKM1901B_03049 Endospore coat-associated protein YheD	SFa, SFu	[36],[37]
		Glutathione transferase	YqgF, YfkB, GstB, BmhA	Glutathione transferase	AOR97597.1	0.597	3e-80	0.98	270988_C1TKM1901B_01499 Putative triphosphatase YjbK	SFa, SFu	[36],[37]
		Glutathione-disulfide reductase	GR	Glutathione-disulfide reductase	AOR98753.1	0.8122	0	1	270988_C1TKM1901B_00010 Dihydrolipoyl dehydrogenase 3	SFa, SDo, SFu	[36],[37]
	Chemoattractant Molecule Receptors	Chemoreceptor glutamine deamidase CheD	cheD	Chemoreceptor glutamine deamidase CheD	VCT96790.1	0.725	8e-86	0.96	270988_C1TKM1901B_00776 Chemoreceptor glutamine deamidase CheD	Presence	[38]
		methyl-accepting chemotaxis protein McpC	mcpC	methyl-accepting chemotaxis protein McpC	WP_225515175.1	0.6351	0	1	270988_C1TKM1901B_04093 Methyl-accepting chemotaxis protein McpC	Presence	[38]
		Nod factor export ATP-binding protein	nodL	Nod factor export ATP-binding protein	AOR98378.1	0.5032	4e-105	0.99	270988_C1TKM1901B_03426 Linearmycin resistance ATP-binding protein LnrL	Ausente	[38]
		arabinogalactan endo-1,4-beta-galactosidase	AGP/HRGP	arabinogalactan endo-1,4-beta-galactosidase	SPY15495.1	0.7447	0	0.98	270988_C1TKM1901B_01073 Arabinogalactan endo-beta-1,4-galactanase	Presence	[38]
		protein RsbQ	rsbQ	protein RsbQ	SPY15490.1	0.2529	2e-20	0.92	270988_C1TKM1901B_03612 Sigma factor SigB regulation protein RsbQ	Presence	[38]
	Modulation of Plant Defense Mechanisms	ExsA	ExsA	ExsA	AAT84585.1	0.7368	1e-19	0.08	270988_C1TKM1901B_01887 SpoIVD-associated factor A	SDo	[37],[38]
		Bores hole in peptidoglycan layer allowing type IV secretion complex assembly to occur (VirB1)	VirB1	Perfora un agujero en la capa de peptidoglicano que permite que se produzca el ensamblaje del complejo de secreción tipo IV ( VirB1 ); VirB1 (plásmido)	ANC48280.1	N.P.	N.P.	N.P.	N.P	N. P.	[37],[38]
		P-type DNA transfer ATPase VirB11	VirB11	P-type DNA transfer ATPase VirB11	QWT22444.1	0.3009	2e-05	0.31	270988_C1TKM1901B_01603 ComG operon protein 1	N. P.	[37],[38]
		componente del sistema de secreción tipo IV VirD4 (plásmido)	virD4	componente del sistema de secreción tipo IV VirD4 (plásmido)	AIM34489.1	N.P.	N.P.	N.P.	N.P	N. P.	[37],[38]
		PaaR [Burkholderia ambifaria IOP40-10]	PaaR	PaaR [Burkholderia ambifaria IOP40-10]	EDT03661.1	N.P.	N.P.	N.P.	N.P	N. P.	[37],[38]
		proteína punta del sistema de secreción tipo VI VgrG, parcial		proteína punta del sistema de secreción tipo VI VgrG, parcial	POO72295.1	N.P.	N.P.	N.P.	N.P	N. P.	[37],[38]
	Structures and Proteins Involved in Host Adhesion That Favor Colonization	type IV pili twitching motility protein		type IV pili twitching motility protein	KIU04442.1	0.2703	9e-11	0.36	270988_C1TKM1901B_01603 ComG operon protein 1	N. P.	[37]
		Type 1 fimbria pilin	"fimA , fimF , fimG , and fimH"	Type 1 fimbria pilin	CAK2992010.1	N.P.	N.P.	N.P.	N.P	N. P.	[37]
		fimbria associated protein (plasmid)		fimbria associated protein (plasmid)	AFU17604.1	0.4812	1e-41	0.6	270988_C1TKM1901B_03551 Sortase D	N. P.	[37]
		fimbria associated protein		fimbria associated protein	SPT90590.1	0.5154	3e-43	0.59	270988_C1TKM1901B_03551 Sortase D	N. P.	[37]
		MULTIESPECIES: ubicación/número del flagelo ATPasa FlhG	flhG	MULTIESPECIES: ubicación/número del flagelo ATPasa FlhG	WP_202327675.1	0.6048	3e-127	0.97	270988_C1TKM1901B_00781 Flagellum site-determining protein YlxH	N. P.	[37]
		MULTIESPECIES: flagelina Hag		MULTIESPECIES: flagelina Hag	WP_070547858.1	0.8028	2e-157	1	270988_C1TKM1901B_02261 Flagellin	SFa, SDo, SFu	[37]
	Detección del Quorum Sensing	Regulador transcripcional LuxR	LuxR	Regulador transcripcional LuxR	AKR35456.1	0.2581	8e-06	0.74	270988_C1TKM1901B_02490 Transcriptional regulatory protein LiaR	N. P.	[72]
		proteína hipotética A1D15_0512		proteína hipotética A1D15_0512	KZU96587.1	0.4199	4e-83	0.97	270988_C1TKM1901B_02123 Bifunctional oligoribonuclease and PAP phosphatase NrnA	SFa, SDo, SFu	[72]
		quorum sensing pheromone precursor	comX	quorum sensing pheromone precursor	ACX85230.1	0.5854	3e-13	0.75	270988_C1TKM1901B_03640 hypothetical protein	SFa	[72]
